# Supplementary material for: Fouling-Resistant Voltammetric Xylazine Sensors for Detection of the Street Drug “Tranq”
Source: Toxics. 2024 Oct 30;12(11):791. doi: 10.3390/toxics12110791 (PMC11598047; doi:10.3390/toxics12110791)
Supplement: Supplementary file 1 [file toxics-12-00791-s001.zip]

Archive with 1 entries (1 files):
- toxics-3269621-supplementary.pdf
